# Supplementary material for: Ingenious characterization and assessment of lentil germplasm collection to aphid Acyrthosiphon pisum stress unveils distinct responses
Source: Front Plant Sci. 2022 Dec 21;13:1011026. doi: 10.3389/fpls.2022.1011026 (PMC9811392; doi:10.3389/fpls.2022.1011026)
Supplement: Supplementary file 3 [file DataSheet_1.xlsx]

## Sheet: Sup. Table 1
Supplementary Table 1. Primer sequences and Tm used in gene expression analysis.
Primer	Sequence (5΄-3΄)	Tm oC
LcPR-1	F: AGATCCGAGGTTGGTGTTTC	51.8
	R: CCCACAATTTCACAGCATCT	49.7
LcPR-5	F: CACTGTATGGCCAGGAACAC	53.8
	R: TACCAAAGTTGCTGGTGGAA	49.7
LcPR-4	F: TACCTGGGATGCTAACCAGCCTTT	57.4
	R: ATTTGCCGCAAGAATCTCTGCCTG	"
LcAOC-69	F: AGAGTAGGCATAACTGCAGGCT	54.8
	R: TGGTACGTCAGATAAGCTCCCTGT	57.4
AOX	F: CCAAGGCCACTCTGTCCCATCCT	60.6
	R: AGGAGAGGCGGAGGTGAAGTCGA	"
LcActin-257	F: CACTGTACTTCCTCTCCGGC	55.9
	R: TATGTTCCCCGGGATTGCTG	53.8

## Sheet: Sup. Table 2
Supplementary Table 2. Multivariate Analysis of Variance (MANOVA) of the (A) Fresh Weight, (B) Dry Weight and (C) Height Reduction.
(A) Multivariate Tests
Effect		Value	F	Hypothesis df	Error df	Sig.	Partial Eta Squared	Noncent. Parameter	Observed Power
Infestation	Wilks' Lambda	2.61696e-05	4776.41	8	1	0.0111901	0.999974	38211.3	0.999992
Tests of Between-Subjects Effects
Source		Type III Sum of Squares	df	Mean Square	F	Sig.	Partial Eta Squared	Noncent. Parameter	Observed Power
Infestation	P1	255360	1	255360	1559.93	1.85695e-10	0.994898	1559.93	1
	P2	76737.6	"	76737.6	165.794	"	0.953968	165.794	"
	P3	129960	"	129960	604.325	"	0.986935	604.325	"
	P4	177689	"	177689	3103.74	"	0.997429	3103.74	"
	P5	49702.5	"	49702.5	1392.23	"	0.994287	1392.23	"
	P6	151536	"	151536	978.599	"	0.991891	978.599	"
	P7	350813	"	350813	10744.7	"	0.999256	10744.7	"
	P8	7562.5	"	7562.5	159.378	"	0.952204	159.378	"
	P9	13912.9	"	13912.9	214.374	"	0.964025	214.374	"
	P10	6350.4	"	6350.4	66.3921	"	0.892462	66.3921	"
	P11	118157	"	118157	873.942	"	0.990929	873.942	"
	P12	168221	"	168221	1271.99	"	0.99375	1271.99	"
	P13	10562.5	"	10562.5	87.8013	"	0.916494	87.8013	"
	P14	398002	"	398002	4022.26	"	0.998015	4022.26	"
	P15	500864	"	500864	7447.8	"	0.998927	7447.8	"
	P16	15404.8	"	15404.8	120.594	"	0.937789	120.594	"
* α = 0.05
(B) Multivariate Tests
Effect		Value	F	Hypothesis df	Error df	Sig.	Partial Eta Squared	Noncent. Parameter	Observed Power
Infestation	Wilks' Lambda	0.000645795	193.435	8	1	0.0555539	0.999354	1547.48	0.632762
Tests of Between-Subjects Effects
Source		Type III Sum of Squares	df	Mean Square	F	Sig.	Partial Eta Squared	Noncent. Parameter	Observed Power
Infestation	P1	6553.6	1	6553.6	251.578	2.49789e-07	0.969181	251.578	1
	P2	3960.1	"	3960.1	292.258	"	0.973356	292.258	"
	P3	13690	"	13690	365.067	"	0.978556	365.067	"
	P4	8880.4	"	8880.4	148.007	"	0.94872	148.007	"
	P5	864.9	"	864.9	5.62903	0.0450662	0.413018	5.62903	0.549677
	P6	4368.1	"	4368.1	63.536	4.48266e-05	0.888168	63.536	0.999999
	P7	7562.5	"	7562.5	605	"	0.986949	605	"
	P8	8.1	"	8.1	0.258786	0.624685	0.0313346	0.258786	0.0735654
	P9	1144.9	"	1144.9	10.4892	0.0119006	0.567316	10.4892	0.808993
	P10	19.6	"	19.6	2.24	0.172851	0.21875	2.24	0.2618
	P11	5062.5	"	5062.5	40.5812	0.000215861	0.835327	40.5812	0.999798
	P12	15760.9	"	15760.9	218.901	"	0.964742	218.901	"
	P13	739.6	"	739.6	29.4661	0.000624621	0.786474	29.4661	"
	P14	3880.9	"	3880.9	60.9725	5.19673e-05	0.884012	60.9725	"
	P15	22562.5	"	22562.5	869.461	"	0.990883	869.461	"
	P16	250	"	250	6.98324	0.0295945	0.46607	6.98324	0.640235
* α = 0.05
(C) Multivariate Tests
Effect		Value	F	Hypothesis df	Error df	Sig.	Partial Eta Squared	Noncent. Parameter	Observed Power
Infestation	Wilks' Lambda	1.73159e-05	7218.66	8	1	0.00910256	0.999983	57749.3	1
Tests of Between-Subjects Effects
Source		Type III Sum of Squares	df	Mean Square	F	Sig.	Partial Eta Squared	Noncent. Parameter	Observed Power
Infestation	P1	7840	1	7840	94.7432	1.03801e-05	0.922136	94.7432	1
	P2	4040.1	"	4040.1	299.267	"	0.973964	299.267	"
	P3	4708.9	"	4708.9	176.694	"	0.956685	176.694	"
	P4	5017.6	"	5017.6	192.985	"	0.960196	192.985	"
	P5	5664.4	"	5664.4	508.018	"	0.984497	508.018	"
	P6	11222.5	"	11222.5	539.543	"	0.985389	539.543	"
	P7	87048.9	"	87048.9	7807.08	"	0.998976	7807.08	"
	P8	168.1	"	168.1	7.15319	0.0281631	0.472058	7.15319	0.650539
	P9	2958.4	"	2958.4	123.267	"	0.939055	123.267	1
	P10	1562.5	"	1562.5	47.6372	"	0.856211	47.6372	"
	P11	1488.4	"	1488.4	45.7969	"	0.851293	45.7969	"
	P12	1144.9	"	1144.9	114.49	"	0.934689	114.49	"
	P13	672.4	"	672.4	90.8649	"	0.919081	90.8649	"
	P14	12320.1	"	12320.1	516.566	"	0.984749	516.566	"
	P15	12040.9	"	12040.9	553.605	"	0.985755	553.605	"
	P16	1690	"	1690	125.185	"	0.939933	125.185	"
* α = 0.05

## Sheet: Sup. Table 3
Supplementary Table 3. Pearson's correlation of the Fresh Weight (FW), Dry Weight (DW) and Height (H) reduction.
Pearson's Correlations
		FW Reduction	DW Reduction	H Reduction
FW Reduction	Pearson Correlation	1	0.923**	0.817**
	Sig. (2-tailed)		3.61861e-07	0.000113459
	N	16	16	16
DW Reduction	Pearson Correlation	0.923**	1	0.679**
	Sig. (2-tailed)	3.61861e-07		0.00384889
	N	16	16	16
H Reduction	Pearson Correlation	0.817**	0.679**	1
	Sig. (2-tailed)	0.000113459	0.00384889
	N	16	16	16
**. Correlation is significant at the 0.01 level (2-tailed).

## Sheet: Sup. Table 4
Supplementary Table 4. Arrangement of the accessions in groups according to the expression levels of PR-1, PR-5, PR-4, AOC, AOX.
Accession	PR-1	PR-5	PR-4	AOC	AOX
P1	†	† † †	† † †	† † †	† † †
P2	† † †	† † †	† † †	† † †	† † †
P3	† †	† † †	† † †	† † †	† † †
P4	† †	† † †	† † †	† † †	† † †
P5	† † †	† † †	† †	† † †	† † †
P6	† † †	† † †	† † †	†	† † †
P7	† † †	† † †	† † †	† † †	† † †
P8	† † †	† † †	† † †	†	† † †
P9	† † †	† † †	† † †	† † †	† † †
P10	† † †	† † †	† † †	† † †	† † †
P11	† †	† † †	† † †	† † †	† † †
P12	† † †	† † †	† †	† † †	† † †
P13	† † †	† † †	† † †	† † †	† † †
P14	† † †	† † †	† † †	† † †	† † †
P15	† † †	† † †	† † †	† † †	† † †
P16	† † †	† † †	† † †	† † †	† † †
†Group I: increased transcription levels at 24hpi
††Group II: increased transcription levels at 48hpi
†††Group III: transcription levels similar to the uninfested plants

## Sheet: Sup. Table 5
Supplementary Table 5. Method performance and validation for the 4 phytohormones: Limit of Quantification (LOQ), Recoveries (%), Repeatability (RSD%) and Inter-day (Inter-d) precision (RSD%) obtained in lentil and MRM transitions, mass spectrometry parameters and retention time (tR) for phytohormones of the LC-ESI(±)-MS/MS method
					Concentration (ng/g)
					Recovery ±RSD %, n = 3			Inter-d precision, RSD % n = 3
Analyte	LOQ (ng/g)	Regression Equation*	Regression coefficient (R2)	Calibration Range (ng/g)	2	10	100	2	20	100
Abscisic acid	2	y=12452x-49730	0.994	2-100	79±10	85±9	87±14	8	14	16
Salicylic acid	1	y=50338x-120873	0.9971	1-100	84±5	80±6	91±10	10	11	14
					Concentration (ng/g)
					Recovery ±RSD %, n = 3			Inter-d precision, RSD % n = 3
Analyte	LOQ (ng/g)	Regression Equation*	Regression coefficient (R2)	Calibration Range (ng/g)	5	25	100	5	20	100
Jasmonic acid	5	y=5638.6x-17514	0.9986	5-100	88±9	81±11	90±8	9	11	14
3-Indoleacetic acid		y=6721.2x-20109	0.9971		80±10	74±6	74±12	12	14	18
Compound name	tR (min)	Precurson ion (m/z)	Product ion (m/z)	Dwell time (ms)	Fragmentor voltage (V)		Polarity
						Collision
						Energy (eV)
Abscisic acid (ABA)	10.52	263	204.1	50	100	18	Negative
			201	50	100	18
			153.3	50	100	14
Jasmonic acid (JA)	11.05	209	165.2	50	100	15
			59.5	50	100	15
Salicylic acid (SA)	8.95	137	93.2	50	100	20
			75.4	50	100	38
			65.4	50	100	34
3-Indoleacetic acid (3-IAA)	10.05	176	130	100	100	10	Positive
			103	100	100	32
			77	100	100	44

## Sheet: Sup. Table 6
Supplementary Table 5. Arrangement of the accessions in groups according to the abundance of four phytohormones 48h after aphid infestation
Accession	Group A	Group B	Group C	Group D
P1	†
P2				†
P3				†
P4				†
P5			†
P6				†
P7				†
P8				†
P9				†
P10		†
P11			†
P12				†
P13				†
P14				†
P15		†
P16				†
Group A: increased JA accumulation, decreased/similar to control SA and ABA accumulation at 48hpi
Group B: increased JA, SA, ABA accumulation 48hpi
Group C: decreased/similar to control JA accumulation, increased SA and ABA accumulation at 48hpi
Group D: decreased/similar to control JA and ABA accumulation, and increased SA accumulation 48hpi

## Sheet: Sup. Table 7
Supplementary Table 6. Secondary metabolite classes upregulated 48hpi
Compound class	No. of compounds in uninfested plants	No. of upregulated compounds 48hpi	p value
Fatty acids	13	27	0.000865139
Saponins	7	2	0.156081
Flavonoids	40	9	4.99916e-06
Phenolic compounds	19	20	0.362425
Alkaloids	4	10	0.037157
Total	83	68
